# Supplementary material for: Demonstration of Optical Coherence Tomography Guided Big Bubble Technique for Deep Anterior Lamellar Keratoplasty (DALK)
Source: Sensors (Basel). 2020 Jan 12;20(2):428. doi: 10.3390/s20020428 (PMC7013995; doi:10.3390/s20020428)
Supplement: Supplementary file 1 [file sensors-20-00428-s001.zip]

Archive with 3 entries (2 files):
- Supplementary/
- Supplementary/V1.Ascan_during_AUTO-DALK Test.avi
- Supplementary/V2.Ascan_during_Freehand_Assisted_Test.avi
